# Supplementary material for: A meta‐analysis of the effect of visiting zoos and aquariums on visitors’ conservation knowledge, beliefs, and behavior
Source: Conserv Biol. 2024 Feb 2;39(1):e14237. doi: 10.1111/cobi.14237 (PMC11780219; doi:10.1111/cobi.14237)
Supplement: Supplementary file 3 — Supporting Information [file COBI-39-e14237-s001.xlsx]

## Sheet: Template (between)
	Coding criteria - Between participants comparisons								Notes
	- Please read the coding instructions carefully before inputting data into the form. - Ensure ALL cells are completed. - Please use ONE sheet per comparison, if a paper has multiple comparison between interventions/treatments then use multiple sheets - if multiple comparison in one study then rename the sheet as Author, 2000a and Author, 2000b etc.		Data entered can be: - numerical (i.e., year of publication/numbered coding items) - text entry (i.e., author name/written description of outcome from the study) If the coder is unable to extract the information then please note "?" = don't know/can't tell						Please make notes to clarify entries and location of information: i.e., - information found of page 9 - names of multiple zoo locations
	Coder Characteristics								Notes
	Coder Name		Text entry
	Date coded Please note the date of coding		Numerical entry
	Time taken to complete Please note the time taken to code this research (minutes)		Numerical entry
	Notes: Please provide notes about the study and any concerns regarding the codes		Text entry
	Publication Details								Notes
	Unique Identifier - Sample ID Please assign unique codes to each study sample within each research paper: i.e., Author A - Study 1 = 23 Author A - Study 2 = 24		Numerical entry
	Author Please note the first author of the research: e.g., McNally et al		Text entry
	Year Please note the publication date or thesis submission date: i.e, 2007		Numerical entry
	Title Please note the title of the publication/dissertation		Text entry
	Search Strategy Source Please note the source of the research: 1=Web of Science 2=ProQuest 3=Grey Literature		Numerical entry
	Journal or Source Please note the journal of publication, the grey literature source or dissertation type: i.e., MA Thesis, IZE Journal, Zoo Biology		Text entry
	Language Please note a two-letter identifier for the language: e.g, EN= English, ES= Spanish, RU= Russian		Text entry
	Methodological Details								Notes
	Study Design (EPHHPT - Thomas et al, 2004; Mellish et al., 2019) Use the definitions provided to code the study design: - please ONLY code between-participants comparisons - if exposure to a treatment/intervention is ambiguous or relies on self-reporting then do not code this comparison - if the study design does not fit the listed codes then code as "0" and provide details in the notes column.		1= Randomised Control Trial A study design with participants randomly assigned to conditions (researcher needs to report method of participant randomisation and researcher blinding procedures). i.e.,≥ 2 conditions, 1 data collection point, random allocation	2= Controlled Comparison A study design comparing the impact of intervention types with participant allocation to groups not randomised. i.e., ≥2 conditions, 1 data collection point, non-random allocation	3= Cohort Analytic A study design comparing interventions with participants surveyed before and after exposure to each intervention. i.e., ≥2 conditions, 2 data collection point, pre/post survey	4= Cohort A study design with participants surveyed before and after exposure to an intervention. i.e., 1 condition, 2 data collection point, pre/post survey	5= Interrupted Time Series A study design with multiple observations over time, time series is clearly stated with time of exposure to intervention. i.e., ≥1 conditions, ≥2 data collection point,	6= Cross-sectional survey A descriptive study design with a single data collection point without pre/post design. i.e., 1 conditions, 1 data collection point
	Please note down the study design used: i.e., 1= Randomised Control Trial 2= Controlled Comparison ?= Coder is unable to distinguish the study design		Numerical entry
	Data Collection intervals Please note the number of times data was collected: e.g., 3= pre-survey, post-survey, follow-up		Numerical entry
	Number of Measures Please note if participant data is matched: 1= Single measure design 2= Multiple measures matched (i.e., the same participants are measured) 3= Multiple measures unmatched (i.e., different participants are measured) 0= Other (provide details in the notes column)		Numerical entry
	Data Type Please note the type of data measured 1= Quantitative only 2= Qualitative only 3= Mixed methods 0= Other (provide details in the notes column)		Numerical entry
	Data Recording Method Please note the method used to collect data from participants: (i.e., 1= reported, 0= not reported) - Survey/Questionnaire (i.e., participants given an iPad and asked to complete a series of questions)		Numerical entry
	- Observation (i.e., researchers observe visitor behaviour in an exhibit)		Numerical entry
	- Interview (i.e., researchers ask participants open-ended questions following a live-animal show)		Numerical entry
	Other (provide details in the notes column)		Numerical entry
	Recording Method Reporting Please note if specific survey/questionnaire/interview items were reported/referenced in the research: (i.e., is sufficient information reported to allow replication of the methodology) 1= Yes 0= No		Numerical entry
	Follow up
	Follow up Is there a follow-up survey? 1= Yes 0= No		Numerical entry
	Duration of follow up - if no follow up code = 0 Please note the duration of the follow up in weeks i.e., 2 months = 8 1 week = 1		Numerical entry
	Sample Characteristics								Notes
	Please record the sample characteristics of the full sample, if reported. If aggregate data (of the full sample, across time-points) is not available then record the chacteristics of the treatment group (or in other cases the post-test group). - If a study has multiple comparisons, and therefore multiple sheets then ensure the relevant comparison sample characteristics are coded here.
	Mean age of sample 0= Not reported		Numerical entry
	Gender composition Please note the percentage of female participants: 0= Not reported		Numerical entry
	Sample Type General adult visitors (i.e., 18+ adults)		Numerical entry
	General child visitors (i.e., under 18 years old not with a school group)		Numerical entry
	School sample (i.e., school field trip, education programmes)		Numerical entry
	Family sample (i.e., sample from family groups adults/children)		Numerical entry
	Other (provide details in the notes column)		Numerical entry
	Country of study - www.iban.com/country-codes Please note the 2 letter ALPHA-2 country code according to the IBAN country codes URL provided: e.g., GB, US, AU If multiple countries then note - MULTI Please specify countries in the notes column		Text entry
	Name of Zoo/Aquarium e.g. Chester zoo, Zoo Miami If multiple locations then note - MULTI Please specify locations in the notes column		Text entry
	Nature of the Intervention								Notes
	Please note the reported intervention type(s): (i.e., 1= reported, 0= not reported) Please only code one intervention type, code the intervention investigated in the comparison. If multiple components (below) are described in the intervention description but the experimental manipulation does not evaluate specific components then code General visit. (e.g., the intervention description describes a…
	1= General visit (e.g., no specific intervention described) - if the comparison does not focus on a specific aspect of the zoo visit or exhibit then code as general visit		Numerical entry
	2= Exhibit design (e.g., naturalistic, immersive)		Numerical entry
	3= Keeper talk/presentation/theatre/tour		Numerical entry
	4= Live animal performance/interaction		Numerical entry
	5= Multimedia (e.g., touch table, touch screen, video presentation)		Numerical entry
	6= Signage (e.g., graphics, banners, maps, posters, exhibit information)		Numerical entry
	7= General school field trip (e.g., students not exposed to zoo-led education programme)		Numerical entry
	8= Formal education (e.g., students exposed to zoo-led education programme)		Numerical entry
	9= Digital (e.g., post-visit information packs, mobile applications)		Numerical entry
	10= Intervention type not provided		Numerical entry
	Other (provide details in the notes column)		Numerical entry
	Written Description of Intervention(s) Please find reported descriptions of intervention(s)		Text entry
	Independent Variable Please describe the variance in the independent variable: i.e., researchers used a pre/post design, keeper interaction stlye with Otter varied between groups, teaching style during field trip varied		Text entry
	Intervention Sample Size Note the sample size of the intervention treatment group: e.g., 300		Numerical entry
	Where was the intervention delivered? 1= Zoo only 2= Aquarium only 3= Combined zoo/aquarium 4= School (e.g., in classroom pre-visit) 5= Community (e.g., post-visit information packs) 6= Other (provide details in the notes column) 0= Not specified		Numerical entry
	Use of Theory Please note if a theory is discussed in intervention design: 0= No theory discussed		Text entry
	Please access the BCTTv1 Taxonomy from the link in notes column. Please code Behaviour Change Techniques (BCT) when there is a strategy to change behaviour present within the intervention description.		Coding confidence: When entering numbered coding items please use the following items to express confidence in decisions: + - the item has been coded with probable accuracy ++ - the item has been coded with absolute accuracy						Click here to access BCTTv1 Taxonomy
	Behaviour Change Techniques Please use the BCTTv1 Taxonomy to identify and code BCT discussed in intervention description: i.e., 5.3++ = Information about social and environmental consequences		Numerical entry
	Evidence in Intervention Description Please note evidence of BCT in description of intervention: i.e., 5.3= Information about social & environmental consequences - participants were given a leaflet about the environmental impacts of buy products containing Palm Oil		Text entry
	Measured Outcome Details								Notes
	Belief
	Beliefs about Conservation Please refer to the coding instructions for outcome measurements, if an outcome is not present please code all items as "0" e.g., Attitudes outcome is not present, then: Measurement Tool = 0 Qualitative summary = 0 - the methodology for coding/calculating effect sizes should prioritise effect sizes reported by the author, then attempt to use raw data (i.e., means and st…
	Attitudes - research measures affective or evaluative outcomes related to conservation issues, animal species or nature (e.g., perceptions of animal species, interests in conservation issues, connection to nature) Please note down the presence of belief outcome(s): 1= Yes 0= No		Numerical entry
	Written Decription of Belief Outcome Please find reported descriptions of belief outcome(s):		Text entry		Text entry		Text entry
	Written Decription of Belief Measure Please find reported descriptions of belief measure(s) used:		Text entry		Text entry		Text entry
	Belief Measurement Tool Please note the measurement tool(s) if described: (i.e., 1= reported, 0= not reported) - Likert scale (e.g., 1= agree, 5=disagree)		Numerical entry
	- Closed Ended questions (e.g., Single-Choice questions, Knowledge Test, Yes or No questions)		Numerical entry
	- Open Ended questions (e.g., Name Conservation Actions, Personal Meaning Mapping)		Numerical entry
	- Item rank (e.g., animal attractiveness, importance of conservation issues/actions)		Numerical entry
	Other (provide details in the notes column)		Numerical entry
	Recording Method Reliabilties Please note if scale/measure reliability analysis was performed: 1= Yes 0= No		Numerical entry
	Please note the analysis performed: e.g., Cronbach's Alpha		Text entry
	Please note the reported value for the scale(s) used in outcome measures		Text entry
	Effect size calculation Please code the shortest measurement duration, i.e., pre-post measurement, do not code follow-up measurements Please record or calculate effect sizes present for each outcome, if calculating Cohen's d then use the tools provided - see link to Psychometrica (notes column): Tool 1 - convert Means and SD for groups with equal sample size Tool 2 - convert Means and SD for grou…								Click here to access Psychometrica effect size conversion tools
	Effect Size - Cohen's d Please note the value to 3 decimal places: i.e., 0.214		Numerical entry
	Sample Size Please note the treatment/comparison group 1 sample size:		Numerical entry
	Please note the control/comparison group 2 sample size: 0= No control group		Numerical entry
	Effect Size Variance - (Borenstein et al. 2009) The variance formula will use the sample sizes and effect size to calculate a variance for Cohen's d.		#VALUE!	Numerical entry	Numerical entry	Numerical entry	Numerical entry	Numerical entry
	Sample ID Please specify the sample ID for the effect size		Numerical entry	Numerical entry	Numerical entry	Numerical entry	Numerical entry	Numerical entry
	How was Effect Size calculated? 1= Reported by author 2= Calculated using data reported 0= No effect size available		Numerical entry	Numerical entry	Numerical entry	Numerical entry	Numerical entry	Numerical entry
	Location Notes Please note the location of the information used to extract the effect size, i.e., Table 3, Page 12		Text entry	Numerical entry	Numerical entry	Numerical entry	Numerical entry	Numerical entry
	Comments Please make notes on the process of extracting the effect size: i.e., the tool used to convert the summary statistic to an effect size; assumptions made in the calculation; author was contacted for futher information		Text entry	Numerical entry	Numerical entry	Numerical entry	Numerical entry	Numerical entry
	Self-Efficacy - research measures participants belief in their capacity to perform target behaviours independently (e.g., belief in their ability to recycle) Please note down the presence of belief outcome(s): 1= Yes 0= No		Numerical entry
	Written Decription of Belief Outcome Please find reported descriptions of belief outcome(s):		Text entry		Text entry		Text entry
	Written Decription of Belief Measure Please find reported descriptions of belief measure(s) used:		Text entry		Text entry		Text entry
	Belief Measurement Tool Please note the measurement tool(s) if described: (i.e., 1= reported, 0= not reported) - Likert scale (e.g., 1= agree, 5=disagree)		Numerical entry
	- Closed Ended questions (e.g., Single-Choice questions, Knowledge Test, Yes or No questions)		Numerical entry
	- Open Ended questions (e.g., Name Conservation Actions, Personal Meaning Mapping)		Numerical entry
	- Item rank (e.g., animal attractiveness, importance of conservation issues/actions)		Numerical entry
	Other (provide details in the notes column)		Numerical entry
	Recording Method Reliabilties Please note if scale/measure reliability analysis was performed: 1= Yes 0= No		Numerical entry
	Please note the analysis performed: e.g., Cronbach's Alpha		Text entry
	Please note the reported value for the scale(s) used in outcome measures		Text entry
	Effect size calculation Please code the shortest measurement duration, i.e., pre-post measurement, do not code follow-up measurements Please record or calculate effect sizes present for each outcome, if calculating Cohen's d then use the tools provided - see link to Psychometrica (notes column): Tool 1 - convert Means and SD for groups with equal sample size Tool 2 - convert Means and SD for grou…								Click here to access Psychometrica effect size conversion tools
	Effect Size - Cohen's d Please note the value to 3 decimal places: i.e., 0.214		Numerical entry
	Sample Size Please note the treatment/comparison group 1 sample size:		Numerical entry
	Please note the control/comparison group 2 sample size: 0= No control group		Numerical entry
	Effect Size Variance - (Borenstein et al. 2009) The variance formula will use the sample sizes and effect size to calculate a variance for Cohen's d.		#VALUE!	Numerical entry	Numerical entry	Numerical entry	Numerical entry	Numerical entry
	Sample ID Please specify the sample ID for the effect size		Numerical entry	Numerical entry	Numerical entry	Numerical entry	Numerical entry	Numerical entry
	How was Effect Size calculated? 1= Reported by author 2= Calculated using data reported 0= No effect size available		Numerical entry	Numerical entry	Numerical entry	Numerical entry	Numerical entry	Numerical entry
	Location Notes Please note the location of the information used to extract the effect size, i.e., Table 3, Page 12		Text entry	Numerical entry	Numerical entry	Numerical entry	Numerical entry	Numerical entry
	Comments Please make notes on the process of extracting the effect size: i.e., the tool used to convert the summary statistic to an effect size; assumptions made in the calculation; author was contacted for futher information		Text entry	Numerical entry	Numerical entry	Numerical entry	Numerical entry	Numerical entry
	Social Norms - research measures participants perception of standards of appropriate behaviours and approval of behaviours (e.g., social responsibility, comparisons to others uptake of behaviours) N.B. please include subjective and descriptive norms Please note down the presence of belief outcome(s): 1= Yes 0= No		Numerical entry
	Written Decription of Belief Outcome Please find reported descriptions of belief outcome(s):		Text entry		Text entry		Text entry
	Written Decription of Belief Measure Please find reported descriptions of belief measure(s) used:		Text entry		Text entry		Text entry
	Belief Measurement Tool Please note the measurement tool(s) if described: (i.e., 1= reported, 0= not reported) - Likert scale (e.g., 1= agree, 5=disagree)		Numerical entry
	- Closed Ended questions (e.g., Single-Choice questions, Knowledge Test, Yes or No questions)		Numerical entry
	- Open Ended questions (e.g., Name Conservation Actions, Personal Meaning Mapping)		Numerical entry
	- Item rank (e.g., animal attractiveness, importance of conservation issues/actions)		Numerical entry
	Other (provide details in the notes column)		Numerical entry
	Recording Method Reliabilties Please note if scale/measure reliability analysis was performed: 1= Yes 0= No		Numerical entry
	Please note the analysis performed: e.g., Cronbach's Alpha		Text entry
	Please note the reported value for the scale(s) used in outcome measures		Text entry
	Effect size calculation Please code the shortest measurement duration, i.e., pre-post measurement, do not code follow-up measurements Please record or calculate effect sizes present for each outcome, if calculating Cohen's d then use the tools provided - see link to Psychometrica (notes column): Tool 1 - convert Means and SD for groups with equal sample size Tool 2 - convert Means and SD for grou…								Click here to access Psychometrica effect size conversion tools
	Effect Size - Cohen's d Please note the value to 3 decimal places: i.e., 0.214		Numerical entry
	Sample Size Please note the treatment/comparison group 1 sample size:		Numerical entry
	Please note the control/comparison group 2 sample size: 0= No control group		Numerical entry
	Effect Size Variance - (Borenstein et al. 2009) The variance formula will use the sample sizes and effect size to calculate a variance for Cohen's d.		#VALUE!	Numerical entry	Numerical entry	Numerical entry	Numerical entry	Numerical entry
	Sample ID Please specify the sample ID for the effect size		Numerical entry	Numerical entry	Numerical entry	Numerical entry	Numerical entry	Numerical entry
	How was Effect Size calculated? 1= Reported by author 2= Calculated using data reported 0= No effect size available		Numerical entry	Numerical entry	Numerical entry	Numerical entry	Numerical entry	Numerical entry
	Location Notes Please note the location of the information used to extract the effect size, i.e., Table 3, Page 12		Text entry	Numerical entry	Numerical entry	Numerical entry	Numerical entry	Numerical entry
	Comments Please make notes on the process of extracting the effect size: i.e., the tool used to convert the summary statistic to an effect size; assumptions made in the calculation; author was contacted for futher information		Text entry	Numerical entry	Numerical entry	Numerical entry	Numerical entry	Numerical entry
	Knowledge - research measures visitors ability to recall information related to conservation and animal species (e.g., about species in the zoo, conservation issues/actions, learning objectives of education programme) N.B. please include knowledge of biology, animal biology/behaviour		Numerical entry
	Please note down the presence of belief outcome(s): 1= Yes 0= No
	Written Decription of Belief Outcome Please find reported descriptions of belief outcome(s):		Text entry
	Written Decription of Belief Measure Please find reported descriptions of belief measure(s) used:		Text entry		Text entry		Text entry
	Belief Measurement Tool Please note the measurement tool(s) if described: (i.e., 1= reported, 0= not reported) - Likert scale (e.g., 1= agree, 5=disagree)		Numerical entry
	- Closed Ended questions (e.g., Single-Choice questions, Knowledge Test, Yes or No questions)		Numerical entry
	- Open Ended questions (e.g., Name Conservation Actions, Personal Meaning Mapping)		Numerical entry
	- Item rank (e.g., animal attractiveness, importance of conservation issues/actions)		Numerical entry
	Other (provide details in the notes column)		Numerical entry
	Recording Method Reliabilties Please note if scale/measure reliability analysis was performed: 1= Yes 0= No		Numerical entry
	Please note the analysis performed: e.g., Cronbach's Alpha		Text entry
	Please note the reported value for the scale(s) used in outcome measures		Text entry
	Effect size calculation Please code the shortest measurement duration, i.e., pre-post measurement, do not code follow-up measurements Please record or calculate effect sizes present for each outcome, if calculating Cohen's d then use the tools provided - see link to Psychometrica (notes column): Tool 1 - convert Means and SD for groups with equal sample size Tool 2 - convert Means and SD for grou…								Click here to access Psychometrica effect size conversion tools
	Effect Size - Cohen's d Please note the value to 3 decimal places: i.e., 0.214		Numerical entry
	Sample Size Please note the treatment/comparison group 1 sample size:		Numerical entry
	Please note the control/comparison group 2 sample size: 0= No control group		Numerical entry
	Effect Size Variance - (Borenstein et al. 2009) The variance formula will use the sample sizes and effect size to calculate a variance for Cohen's d.		#VALUE!	Numerical entry	Numerical entry	Numerical entry	Numerical entry	Numerical entry
	Sample ID Please specify the sample ID for the effect size		Numerical entry	Numerical entry	Numerical entry	Numerical entry	Numerical entry	Numerical entry
	How was Effect Size calculated? 1= Reported by author 2= Calculated using data reported 0= No effect size available		Numerical entry	Numerical entry	Numerical entry	Numerical entry	Numerical entry	Numerical entry
	Location Notes Please note the location of the information used to extract the effect size, i.e., Table 3, Page 12		Text entry	Numerical entry	Numerical entry	Numerical entry	Numerical entry	Numerical entry
	Comments Please make notes on the process of extracting the effect size: i.e., the tool used to convert the summary statistic to an effect size; assumptions made in the calculation; author was contacted for futher information		Text entry	Numerical entry	Numerical entry	Numerical entry	Numerical entry	Numerical entry
	Intentions - research measures visitors reported intentions to perform environmentally-responsible behaviours (e.g., "I will recycle", "I am going to donate to conservation organisations", "I will learn more about this species")		Numerical entry
	Please note down the presence of belief outcome(s): 1= Yes 0= No
	Written Decription of Belief Outcome Please find reported descriptions of belief outcome(s):		Text entry		Text entry		Text entry
	Written Decription of Belief Measure Please find reported descriptions of belief measure(s) used:		Text entry		Text entry		Text entry
	Belief Measurement Tool Please note the measurement tool(s) if described: (i.e., 1= reported, 0= not reported) - Likert scale (e.g., 1= agree, 5=disagree)		Numerical entry
	- Closed Ended questions (e.g., Single-Choice questions, Knowledge Test, Yes or No questions)		Numerical entry
	- Open Ended questions (e.g., Name Conservation Actions, Personal Meaning Mapping)		Numerical entry
	- Item rank (e.g., animal attractiveness, importance of conservation issues/actions)		Numerical entry
	Other (provide details in the notes column)		Numerical entry
	Recording Method Reliabilties Please note if scale/measure reliability analysis was performed: 1= Yes 0= No		Numerical entry
	Please note the analysis performed: e.g., Cronbach's Alpha		Text entry
	Please note the reported value for the scale(s) used in outcome measures		Text entry
	Effect size calculation Please code the shortest measurement duration, i.e., pre-post measurement, do not code follow-up measurements Please record or calculate effect sizes present for each outcome, if calculating Cohen's d then use the tools provided - see link to Psychometrica (notes column): Tool 1 - convert Means and SD for groups with equal sample size Tool 2 - convert Means and SD for grou…								Click here to access Psychometrica effect size conversion tools
	Effect Size - Cohen's d Please note the value to 3 decimal places: i.e., 0.214		Numerical entry
	Sample Size Please note the treatment/comparison group 1 sample size:		Numerical entry
	Please note the control/comparison group 2 sample size: 0= No control group		Numerical entry
	Effect Size Variance - (Borenstein et al. 2009) The variance formula will use the sample sizes and effect size to calculate a variance for Cohen's d.		#VALUE!	Numerical entry	Numerical entry	Numerical entry	Numerical entry	Numerical entry
	Sample ID Please specify the sample ID for the effect size		Numerical entry	Numerical entry	Numerical entry	Numerical entry	Numerical entry	Numerical entry
	How was Effect Size calculated? 1= Reported by author 2= Calculated using data reported 0= No effect size available		Numerical entry	Numerical entry	Numerical entry	Numerical entry	Numerical entry	Numerical entry
	Location Notes Please note the location of the information used to extract the effect size, i.e., Table 3, Page 12		Text entry	Numerical entry	Numerical entry	Numerical entry	Numerical entry	Numerical entry
	Comments Please make notes on the process of extracting the effect size: i.e., the tool used to convert the summary statistic to an effect size; assumptions made in the calculation; author was contacted for futher information		Text entry	Numerical entry	Numerical entry	Numerical entry	Numerical entry	Numerical entry
	Behaviour
	Conservation Behaviour Please refer to the coding instructions for outcome measurements, if an outcome is not present please code all items as "0" e.g., Behaviour outcome is not present, then: Measurement Tool = 0 Qualitative summary = 0 - the methodology for coding/calculating effect sizes should prioritise effect sizes reported by the author, then attempt to use raw data (i.e., means and standa…
	Behaviour - Behaviour was measured using visitor responses to a survey reporting their conservation behaviour actions or was recorded using a measureable action, e.g., "I recycle all my plastic bottles" "I always check the labels of my products for CSPO labelling." Please note down the presence of conservation behaviour outcome(s): 1= Yes 0= No		Numerical entry			Numerical entry
	Written Description of Behaviour Outcome Please find reported descriptions of behaviour outcome(s):		Text entry			Text entry
	Written Decription of Behaviour Measure Please find reported descriptions of behaviour measure(s) used:		Text entry		Text entry		Text entry
	Behaviour Measurement Tool Please note the measurement tool(s) if described: (i.e., 1= reported, 0= not reported) - Likert scale (e.g., 1= agree, 5=disagree)		Numerical entry
	- Closed Ended questions (e.g., Single-Choice questions, Knowledge Test, Yes or No questions)		Numerical entry
	- Open Ended questions (e.g., Name Conservation Actions, Personal Meaning Mapping)		Numerical entry
	- Item rank (e.g., animal attractiveness, importance of conservation issues/actions)		Numerical entry
	Other (provide details in the notes column)		Numerical entry
	Recording Method Reliabilties Please note if scale/measure reliability analysis was performed: 1= Yes 0= No		Numerical entry
	Please note the analysis performed: e.g., Cronbach's Alpha		Text entry
	Please note the reported value for the scale(s) used in outcome measures		Text entry
	Effect Size - Please code the shortest measurement duration, i.e., pre-post measurement, do not code follow-up measurements Please record or calculate effect sizes present for each outcome, if calculating Cohen's d then use tools provided below - see link to Psychometrica (notes column): Tool 1 - convert Means and SD for groups with equal sample size Tool 2 - convert Means and SD for groups with …								Click here to access Psychometrica effect size conversion tools
	Effect Size - Cohen's d Please note the value to 3 decimal places: i.e., 0.214		Numerical entry
	Sample Size Please note the treatment/comparison group 1 sample size:		Numerical entry
	Please note the control/comparison group 2 sample size: 0= No control group		Numerical entry
	Effect Size Variance - (Borenstein et al. 2009) The variance formula will use the sample sizes and effect size to calculate a variance for Cohen's d.		#VALUE!	Numerical entry	Numerical entry	Numerical entry	Numerical entry	Numerical entry
	Sample ID Please specify the sample ID for the effect size		Numerical entry	Numerical entry	Numerical entry	Numerical entry	Numerical entry	Numerical entry
	How was Effect Size calculated? 1= Reported by author 2= Calculated using data reported 0= No effect size available		Numerical entry	Numerical entry	Numerical entry	Numerical entry	Numerical entry	Numerical entry
	Location Notes Please note the location of the information used to extract the effect size, i.e., Table 3, Page 12		Text entry	Numerical entry	Numerical entry	Numerical entry	Numerical entry	Numerical entry
	Comments Please make notes on the process of extracting the effect size: i.e., the tool used to convert the summary statistic to an effect size; assumptions made in the calculation; author was contacted for futher information		Text entry	Numerical entry	Numerical entry	Numerical entry	Numerical entry	Numerical entry

## Sheet: Template (within)
	Coding criteria - Within participants comparisons								Notes
	- Please read the coding instructions carefully before inputting data into the form - Ensure ALL cells are completed - Please use ONE sheet per comparison, if a paper has multiple comparison between interventions/treatments then use multiple sheets - if multiple comparison in one study then rename the sheet as Author, 2000a and Author, 2000b etc.		Data entered can be: - numerical (i.e., year of publication/numbered coding items) - text entry (i.e., author name/written description of outcome from the study) If the coder is unable to extract the information then please note "?" = don't know/can't tell						Please make notes to clarify entries and location of information: i.e., - information found of page 9 - names of multiple zoo locations
	Coder Characteristics								Notes
	Coder Name		Text entry
	Date coded Please note the date of coding		Numerical entry
	Time taken to complete Please note the time taken to code this research (minutes)		Numerical entry
	Notes: Please provide notes about the study and any concerns regarding the codes		Text entry
	Publication Details								Notes
	Unique Identifier - Sample ID Please assign unique codes to each study sample within each research paper: i.e., Author A - Study 1 = 23 Author A - Study 2 = 24		Numerical entry
	Author Please note the first author of the research: e.g., McNally et al		Text entry
	Year Please note the publication date or thesis submission date: i.e, 2007		Numerical entry
	Title Please note the title of the publication/dissertation		Text entry
	Search Strategy Source Please note the source of the research: 1=Web of Science 2=ProQuest 3=Grey Literature		Numerical entry
	Journal or Source Please note the journal of publication, the grey literature source or dissertation type: i.e., MA Thesis, IZE Journal, Zoo Biology		Text entry
	Language Please note a two-letter identifier for the language: e.g, EN= English, ES= Spanish, RU= Russian		Text entry
	Methodological Details								Notes
	Study Design (EPHHPT - Thomas et al, 2004; Mellish et al., 2019) Use the definitions provided to code the study design: - please ONLY code within-participants comparisons - if exposure to a treatment/intervention is ambiguous or relies on self-reporting then do not code this comparison - if the study design does not fit the listed codes then code as "0" and provide details in the notes column		1= Randomised Control Trial A study design with participants randomly assigned to conditions (researcher needs to report method of participant randomisation and researcher blinding procedures). i.e.,≥ 2 conditions, 1 data collection point, random allocation	2= Controlled Comparison A study design comparing the impact of intervention types with participant allocation to groups not randomised. i.e., ≥2 conditions, 1 data collection point, non-random allocation	3= Cohort Analytic A study design comparing interventions with participants surveyed before and after exposure to each intervention. i.e., ≥2 conditions, 2 data collection point, pre/post survey	4= Cohort A study design with participants surveyed before and after exposure to an intervention. i.e., 1 condition, 2 data collection point, pre/post survey	5= Interrupted Time Series A study design with multiple observations over time, time series is clearly stated with time of exposure to intervention. i.e., ≥1 conditions, ≥2 data collection point	6= Cross-sectional survey A descriptive study design with a single data collection point without pre/post design. i.e., 1 conditions, 1 data collection point
	Please note down the study design used: i.e., 1= Randomised Control Trial 2= Controlled Comparison ?= Coder is unable to distinguish the study design		Numerical entry
	Data Collection intervals Please note the number of times data was collected: e.g., 3= pre-survey, post-survey, follow-up		Numerical entry
	Number of Measures Please note if participant data is matched: 1= Single measure design 2= Multiple measures matched (i.e., the same participants are measured) 3= Multiple measures unmatched (i.e., different participants are measured) 0= Other (provide details in the notes column)		Numerical entry
	Data Type Please note the type of data measured 1= Quantitative only 2= Qualitative only 3= Mixed methods 0= Other (provide details in the notes column)		Numerical entry
	Data Recording Method Please note the method used to collect data from participants: (i.e., 1= reported, 0= not reported) - Survey/Questionnaire (i.e., participants given an iPad and asked to complete a series of questions)		Numerical entry
	- Observation (i.e., researchers observe visitor behaviour in an exhibit)		Numerical entry
	- Interview (i.e., researchers ask participants open-ended questions following a live-animal show)		Numerical entry
	Other (provide details in the notes column)		Numerical entry
	Recording Method Reporting Please note if specific survey/questionnaire/interview items were reported/referenced in the research: (i.e., is sufficient information reported to allow replication of the methodology) 1= Yes 0= No		Numerical entry
	Follow up
	Follow up Is there a follow-up survey? 1= Yes 0= No		Numerical entry
	Duration of follow up - if no follow up code = 0 Please note the duration of the follow up in weeks i.e., 2 months = 8 1 week = 1		Numerical entry
	Sample Characteristics								Notes
	Please record the sample characteristics of the full sample, if reported. If aggregate data (of the full sample, across time-points) is not available then record the chacteristics of the treatment group (or in other cases the post-test group). - If a study has multiple comparisons, and therefore multiple sheets then ensure the relevant comparison sample characteristics are coded here.
	Mean age of sample 0= Not reported		Numerical entry
	Gender composition Please note the percentage of female participants: 0= Not reported		Numerical entry
	Sample Type General adult visitors (i.e., 18+ adults)		Numerical entry
	General child visitors (i.e., under 18 years old not with a school group)		Numerical entry
	School sample (i.e., school field trip, education programmes)		Numerical entry
	Family sample (i.e., sample from family groups adults/children)		Numerical entry
	Other (provide details in the notes column)		Numerical entry
	Country of study - www.iban.com/country-codes Please note the 2 letter ALPHA-2 country code according to the IBAN country codes URL provided: e.g., GB, US, AU If multiple countries then note - MULTI Please specify countries in the notes column		Text entry
	Name of Zoo/Aquarium e.g. Chester zoo, Zoo Miami If multiple locations then note - MULTI Please specify locations in the notes column		Text entry
	Nature of the Intervention								Notes
	Please note the reported intervention type(s): (i.e., 1= reported, 0= not reported) Please only code one intervention type, code the intervention investigated in the comparison. If multiple components (below) are described in the intervention description but the experimental manipulation does not evaluate specific components then code General visit. (e.g., the intervention description describes a…
	1= General visit (e.g., no specific intervention described) - if the comparison does not focus on a specific aspect of the zoo visit or exhibit then code as general visit		Numerical entry
	2= Exhibit design (e.g., naturalistic, immersive)		Numerical entry
	3= Keeper talk/presentation/theatre/tour		Numerical entry
	4= Live animal performance/interaction		Numerical entry
	5= Multimedia (e.g., touch table, touch screen, video presentation)		Numerical entry
	6= Signage (e.g., graphics, banners, maps, posters, exhibit information)		Numerical entry
	7= General school field trip (e.g., students not exposed to zoo-led education programme)		Numerical entry
	8= Formal education (e.g., students exposed to zoo-led education programme)		Numerical entry
	9= Digital (e.g., post-visit information packs, mobile applications)		Numerical entry
	10= Intervention type not provided		Numerical entry
	Other (provide details in the notes column)		Numerical entry
	Written Description of Intervention(s) Please find reported descriptions of intervention(s)		Text entry
	Independent Variable Please describe the variance in the independent variable: i.e., researchers used a pre/post design, keeper interaction stlye with Otter varied between groups, teaching style during field trip varied		Text entry
	Intervention Sample Size Note the sample size of the intervention treatment group: e.g., 300		Numerical entry
	Where was the intervention delivered? 1= Zoo only 2= Aquarium only 3= Combined zoo/aquarium 4= School (e.g., in classroom pre-visit) 5= Community (e.g., post-visit information packs) 6= Other (provide details in the notes column) 0= Not specified		Numerical entry
	Use of Theory Please note if a theory is discussed in intervention design: 0= No theory discussed		Text entry
	Please access the BCTTv1 Taxonomy from the link in notes column. Please code Behaviour Change Techniques (BCT) when there is a strategy to change behaviour present within the intervention description.		Coding confidence: When entering numbered coding items please use the following items to express confidence in decisions: + - the item has been coded with probable accuracy ++ - the item has been coded with absolute accuracy						Click here to access BCTTv1 Taxonomy
	Behaviour Change Techniques Please use the BCTTv1 Taxonomy to identify and code BCT discussed in intervention description: i.e., 5.3++ = Information about social and environmental consequences		Numerical entry
	Evidence in Intervention Description Please note evidence of BCT in description of intervention: i.e., 5.3= Information about social & environmental consequences - participants were given a leaflet about the environmental impacts of buy products containing Palm Oil		Text entry
	Measured Outcome Details								Notes
	Belief
	Beliefs about Conservation Please refer to the coding instructions for outcome measurements, if an outcome is not present please code all items as "0" e.g., Attitudes outcome is not present, then: Measurement Tool = 0 Qualitative summary = 0 - the methodology for coding/calculating effect sizes should prioritise effect sizes reported by the author, then attempt to use raw data (i.e., means and st…
	Attitudes - research measures affective or evaluative outcomes related to conservation issues, animal species or nature (e.g., perceptions of animal species, interests in conservation issues, connection to nature) Please note down the presence of belief outcome(s): 1= Yes 0= No		Numerical entry
	Written Decription of Belief Outcome Please find reported descriptions of belief outcome(s):		Text entry		Text entry		Text entry
	Written Decription of Belief Measure Please find reported descriptions of belief measure(s) used:		Text entry		Text entry		Text entry
	Belief Measurement Tool Please note the measurement tool(s) if described: (i.e., 1= reported, 0= not reported) - Likert scale (e.g., 1= agree, 5=disagree)		Numerical entry
	- Closed Ended questions (e.g., Single-Choice questions, Knowledge Test, Yes or No questions)		Numerical entry
	- Open Ended questions (e.g., Name Conservation Actions, Personal Meaning Mapping)		Numerical entry
	- Item rank (e.g., animal attractiveness, importance of conservation issues/actions)		Numerical entry
	Other (provide details in the notes column)		Numerical entry
	Recording Method Reliabilties Please note if scale/measure reliability analysis was performed: 1= Yes 0= No		Numerical entry
	Please note the analysis performed: e.g., Cronbach's Alpha		Text entry
	Please note the reported value for the scale(s) used in outcome measures		Text entry
	Effect size calculation Please code the shortest measurement duration, i.e., pre-post measurement, do not code follow-up measurements Please record or calculate effect sizes present for each outcome, if calculating Cohen's d then use the formula provided below or Psychometrica (link in notes column): Change Score Standardisation - use Mean & SD reported for each measure (Cohen, 1988; Lakens, 2013…								Click here to access Psychometrica effect size conversion tools
	Effect Size - Cohen's d Please note the value to 3 decimal places: i.e., 0.214		Numerical entry
	Sample Correlation Please calculate, estimate or note the correlation between the data i.e., r=0.5		0.431
	Sample Size Please note the treatment/comparison group 1 sample size:		Numerical entry
	Effect Size Variance - (Borenstein et al. 2009) The variance formula will use the sample size, effect size and correlation between scores to calculate a variance for Cohen's d.		#VALUE!	Numerical entry	Numerical entry	Numerical entry	Numerical entry	Numerical entry
	Sample ID Please specify the sample ID for the effect size		Numerical entry	Numerical entry	Numerical entry	Numerical entry	Numerical entry	Numerical entry
	How was Effect Size calculated? 1= Reported by author 2= Calculated using data reported 0= No effect size available		Numerical entry	Numerical entry	Numerical entry	Numerical entry	Numerical entry	Numerical entry
	Location Notes Please note the location of the information used to extract the effect size, i.e., Table 3, Page 12		Text entry	Numerical entry	Numerical entry	Numerical entry	Numerical entry	Numerical entry
	Comments Please make notes on the process of extracting the effect size: i.e., the tool used to convert the summary statistic to an effect size; assumptions made in the calculation; author was contacted for futher information		Text entry	Numerical entry	Numerical entry	Numerical entry	Numerical entry	Numerical entry
	Self-Efficacy - research measures participants belief in their capacity to perform target behaviours independently (e.g., belief in their ability to recycle) Please note down the presence of belief outcome(s): 1= Yes 0= No		Numerical entry
	Written Decription of Belief Outcome Please find reported descriptions of belief outcome(s):		Text entry		Text entry		Text entry
	Written Decription of Belief Measure Please find reported descriptions of belief measure(s) used:		Text entry		Text entry		Text entry
	Belief Measurement Tool Please note the measurement tool(s) if described: (i.e., 1= reported, 0= not reported) - Likert scale (e.g., 1= agree, 5=disagree)		Numerical entry
	- Closed Ended questions (e.g., Single-Choice questions, Knowledge Test, Yes or No questions)		Numerical entry
	- Open Ended questions (e.g., Name Conservation Actions, Personal Meaning Mapping)		Numerical entry
	- Item rank (e.g., animal attractiveness, importance of conservation issues/actions)		Numerical entry
	Other (provide details in the notes column)		Numerical entry
	Recording Method Reliabilties Please note if scale/measure reliability analysis was performed: 1= Yes 0= No		Numerical entry
	Please note the analysis performed: e.g., Cronbach's Alpha		Text entry
	Please note the reported value for the scale(s) used in outcome measures		Text entry
	Effect size calculation Please code the shortest measurement duration, i.e., pre-post measurement, do not code follow-up measurements Please record or calculate effect sizes present for each outcome, if calculating Cohen's d then use the formula provided below or Psychometrica (link in notes column): Change Score Standardisation - use Mean & SD reported for each measure (Cohen, 1988; Lakens, 2013…								Click here to access Psychometrica effect size conversion tools
	Effect Size - Cohen's d Please note the value to 3 decimal places: i.e., 0.214		Numerical entry
	Sample Correlation Please calculate, estimate or note the correlation between the data i.e., r=0.5		0.431
	Sample Size Please note the treatment/comparison group 1 sample size:		Numerical entry
	Effect Size Variance - (Borenstein et al. 2009) The variance formula will use the sample size, effect size and correlation between scores to calculate a variance for Cohen's d.		#VALUE!	Numerical entry	Numerical entry	Numerical entry	Numerical entry	Numerical entry
	Sample ID Please specify the sample ID for the effect size		Numerical entry	Numerical entry	Numerical entry	Numerical entry	Numerical entry	Numerical entry
	How was Effect Size calculated? 1= Reported by author 2= Calculated using data reported 0= No effect size available		Numerical entry	Numerical entry	Numerical entry	Numerical entry	Numerical entry	Numerical entry
	Location Notes Please note the location of the information used to extract the effect size, i.e., Table 3, Page 12		Text entry	Numerical entry	Numerical entry	Numerical entry	Numerical entry	Numerical entry
	Comments Please make notes on the process of extracting the effect size: i.e., the tool used to convert the summary statistic to an effect size; assumptions made in the calculation; author was contacted for futher information		Text entry	Numerical entry	Numerical entry	Numerical entry	Numerical entry	Numerical entry
	Social Norms - research measures participants perception of standards of appropriate behaviours and approval of behaviours (e.g., social responsibility, comparisons to others uptake of behaviours) N.B. please include subjective and descriptive norms Please note down the presence of belief outcome(s): 1= Yes 0= No		Numerical entry
	Written Decription of Belief Outcome Please find reported descriptions of belief outcome(s):		Text entry		Text entry		Text entry
	Written Decription of Belief Measure Please find reported descriptions of belief measure(s) used:		Text entry		Text entry		Text entry
	Belief Measurement Tool Please note the measurement tool(s) if described: (i.e., 1= reported, 0= not reported) - Likert scale (e.g., 1= agree, 5=disagree)		Numerical entry
	- Closed Ended questions (e.g., Single-Choice questions, Knowledge Test, Yes or No questions)		Numerical entry
	- Open Ended questions (e.g., Name Conservation Actions, Personal Meaning Mapping)		Numerical entry
	- Item rank (e.g., animal attractiveness, importance of conservation issues/actions)		Numerical entry
	Other (provide details in the notes column)		Numerical entry
	Recording Method Reliabilties Please note if scale/measure reliability analysis was performed: 1= Yes 0= No		Numerical entry
	Please note the analysis performed: e.g., Cronbach's Alpha		Text entry
	Please note the reported value for the scale(s) used in outcome measures		Text entry
	Effect size calculation Please code the shortest measurement duration, i.e., pre-post measurement, do not code follow-up measurements Please record or calculate effect sizes present for each outcome, if calculating Cohen's d then use the formula provided below or Psychometrica (link in notes column): Change Score Standardisation - use Mean & SD reported for each measure (Cohen, 1988; Lakens, 2013…								Click here to access Psychometrica effect size conversion tools
	Effect Size - Cohen's d Please note the value to 3 decimal places: i.e., 0.214		Numerical entry
	Sample Correlation Please calculate, estimate or note the correlation between the data i.e., r=0.5		0.431
	Sample Size Please note the treatment/comparison group 1 sample size:		Numerical entry
	Effect Size Variance - (Borenstein et al. 2009) The variance formula will use the sample size, effect size and correlation between scores to calculate a variance for Cohen's d.		#VALUE!	Numerical entry	Numerical entry	Numerical entry	Numerical entry	Numerical entry
	Sample ID Please specify the sample ID for the effect size		Numerical entry	Numerical entry	Numerical entry	Numerical entry	Numerical entry	Numerical entry
	How was Effect Size calculated? 1= Reported by author 2= Calculated using data reported 0= No effect size available		Numerical entry	Numerical entry	Numerical entry	Numerical entry	Numerical entry	Numerical entry
	Location Notes Please note the location of the information used to extract the effect size, i.e., Table 3, Page 12		Text entry	Numerical entry	Numerical entry	Numerical entry	Numerical entry	Numerical entry
	Comments Please make notes on the process of extracting the effect size: i.e., the tool used to convert the summary statistic to an effect size; assumptions made in the calculation; author was contacted for futher information		Text entry	Numerical entry	Numerical entry	Numerical entry	Numerical entry	Numerical entry
	Knowledge - research measures visitors ability to recall information related to conservation and animal species (e.g., about species in the zoo, conservation issues/actions, learning objectives of education programme) N.B. please include knowledge of biology, animal biology/behaviour		Numerical entry
	Please note down the presence of belief outcome(s): 1= Yes 0= No
	Written Decription of Belief Outcome Please find reported descriptions of belief outcome(s):		Text entry
	Written Decription of Belief Measure Please find reported descriptions of belief measure(s) used:		Text entry		Text entry		Text entry
	Belief Measurement Tool Please note the measurement tool(s) if described: (i.e., 1= reported, 0= not reported) - Likert scale (e.g., 1= agree, 5=disagree)		Numerical entry
	- Closed Ended questions (e.g., Single-Choice questions, Knowledge Test, Yes or No questions)		Numerical entry
	- Open Ended questions (e.g., Name Conservation Actions, Personal Meaning Mapping)		Numerical entry
	- Item rank (e.g., animal attractiveness, importance of conservation issues/actions)		Numerical entry
	Other (provide details in the notes column)		Numerical entry
	Recording Method Reliabilties Please note if scale/measure reliability analysis was performed: 1= Yes 0= No		Numerical entry
	Please note the analysis performed: e.g., Cronbach's Alpha		Text entry
	Please note the reported value for the scale(s) used in outcome measures		Text entry
	Effect size calculation Please code the shortest measurement duration, i.e., pre-post measurement, do not code follow-up measurements Please record or calculate effect sizes present for each outcome, if calculating Cohen's d then use the formula provided below or Psychometrica (link in notes column): Change Score Standardisation - use Mean & SD reported for each measure (Cohen, 1988; Lakens, 2013…								Click here to access Psychometrica effect size conversion tools
	Effect Size - Cohen's d Please note the value to 3 decimal places: i.e., 0.214		Numerical entry
	Sample Correlation Please calculate, estimate or note the correlation between the data i.e., r=0.5		0.431
	Sample Size Please note the treatment/comparison group sample size:		Numerical entry
	Effect Size Variance - (Borenstein et al. 2009) The variance formula will use the sample size, effect size and correlation between scores to calculate a variance for Cohen's d.		#VALUE!
	Sample ID Please specify the sample ID for the effect size		Numerical entry	Numerical entry	Numerical entry	Numerical entry	Numerical entry	Numerical entry
	How was Effect Size calculated? 1= Reported by author 2= Calculated using data reported 0= No effect size available		Numerical entry	Numerical entry	Numerical entry	Numerical entry	Numerical entry	Numerical entry
	Location Notes Please note the location of the information used to extract the effect size, i.e., Table 3, Page 12		Text entry	Numerical entry	Numerical entry	Numerical entry	Numerical entry	Numerical entry
	Comments Please make notes on the process of extracting the effect size: i.e., the tool used to convert the summary statistic to an effect size; assumptions made in the calculation; author was contacted for futher information		Text entry	Numerical entry	Numerical entry	Numerical entry	Numerical entry	Numerical entry
	Intentions - research measures visitors reported intentions to perform environmentally-responsible behaviours (e.g., "I will recycle", "I am going to donate to conservation organisations", "I will learn more about this species")		Numerical entry
	Please note down the presence of belief outcome(s): 1= Yes 0= No
	Written Decription of Belief Outcome Please find reported descriptions of belief outcome(s):		Text entry		Text entry		Text entry
	Written Decription of Belief Measure Please find reported descriptions of belief measure(s) used:		Text entry		Text entry		Text entry
	Belief Measurement Tool Please note the measurement tool(s) if described: (i.e., 1= reported, 0= not reported) - Likert scale (e.g., 1= agree, 5=disagree)		Numerical entry
	- Closed Ended questions (e.g., Single-Choice questions, Knowledge Test, Yes or No questions)		Numerical entry
	- Open Ended questions (e.g., Name Conservation Actions, Personal Meaning Mapping)		Numerical entry
	- Item rank (e.g., animal attractiveness, importance of conservation issues/actions)		Numerical entry
	Other (provide details in the notes column)		Numerical entry
	Recording Method Reliabilties Please note if scale/measure reliability analysis was performed: 1= Yes 0= No		Numerical entry
	Please note the analysis performed: e.g., Cronbach's Alpha		Text entry
	Please note the reported value for the scale(s) used in outcome measures		Text entry
	Effect size calculation Please code the shortest measurement duration, i.e., pre-post measurement, do not code follow-up measurements Please record or calculate effect sizes present for each outcome, if calculating Cohen's d then use the formula provided below or Psychometrica (link in notes column): Change Score Standardisation - use Mean & SD reported for each measure (Cohen, 1988; Lakens, 2013…								Click here to access Psychometrica effect size conversion tools
	Effect Size - Cohen's d Please note the value to 3 decimal places: i.e., 0.214		Numerical entry
	Sample Correlation Please calculate, estimate or note the correlation between the data i.e., r=0.5		0.431
	Sample Size Please note the treatment/comparison group 1 sample size:		Numerical entry
	Effect Size Variance - (Borenstein et al. 2009) The variance formula will use the sample size, effect size and correlation between scores to calculate a variance for Cohen's d.		#VALUE!	Numerical entry	Numerical entry	Numerical entry	Numerical entry	Numerical entry
	Sample ID Please specify the sample ID for the effect size		Numerical entry	Numerical entry	Numerical entry	Numerical entry	Numerical entry	Numerical entry
	How was Effect Size calculated? 1= Reported by author 2= Calculated using data reported 0= No effect size available		Numerical entry	Numerical entry	Numerical entry	Numerical entry	Numerical entry	Numerical entry
	Location Notes Please note the location of the information used to extract the effect size, i.e., Table 3, Page 12		Text entry	Numerical entry	Numerical entry	Numerical entry	Numerical entry	Numerical entry
	Comments Please make notes on the process of extracting the effect size: i.e., the tool used to convert the summary statistic to an effect size; assumptions made in the calculation; author was contacted for futher information		Text entry	Numerical entry	Numerical entry	Numerical entry	Numerical entry	Numerical entry
	Behaviour
	Conservation Behaviour Please refer to the coding instructions for outcome measurements, if an outcome is not present please code all items as "0" e.g., Behaviour outcome is not present, then: Measurement Tool = 0 Qualitative summary = 0 - the methodology for coding/calculating effect sizes should prioritise effect sizes reported by the author, then attempt to use raw data (i.e., means and standa…
	Behaviour - Behaviour was measured using visitor responses to a survey reporting their conservation behaviour actions or was recorded using a measureable action, e.g., "I recycle all my plastic bottles" "I always check the labels of my products for CSPO labelling." Please note down the presence of conservation behaviour outcome(s): 1= Yes 0= No		Numerical entry			Numerical entry
	Written Description of Behaviour Outcome Please find reported descriptions of behaviour outcome(s):		Text entry			Text entry
	Written Decription of Behaviour Measure Please find reported descriptions of behaviour measure(s) used:		Text entry		Text entry		Text entry
	Behaviour Measurement Tool Please note the measurement tool(s) if described: (i.e., 1= reported, 0= not reported) - Likert scale (e.g., 1= agree, 5=disagree)		Numerical entry
	- Closed Ended questions (e.g., Single-Choice questions, Knowledge Test, Yes or No questions)		Numerical entry
	- Open Ended questions (e.g., Name Conservation Actions, Personal Meaning Mapping)		Numerical entry
	- Item rank (e.g., animal attractiveness, importance of conservation issues/actions)		Numerical entry
	Other (provide details in the notes column)		Numerical entry
	Recording Method Reliabilties Please note if scale/measure reliability analysis was performed: 1= Yes 0= No		Numerical entry
	Please note the analysis performed: e.g., Cronbach's Alpha		Text entry
	Please note the reported value for the scale(s) used in outcome measures		Text entry
	Effect Size - Please code the shortest measurement duration, i.e., pre-post measurement, do not code follow-up measurements Please record or calculate effect sizes present for each outcome, if calculating Cohen's d then use the formula provided below or Psychometrica (link in notes column): Change Score Standardisation - use Mean & SD reported for each measure (Cohen, 1988; Lakens, 2013) Tool 5 -…								Click here to access Psychometrica effect size conversion tools
	Effect Size - Cohen's d Please note the value to 3 decimal places: i.e., 0.214		Numerical entry
	Sample Correlation Please calculate, estimate or note the correlation between the data i.e., r=0.5		0.431
	Sample Size Please note the treatment/comparison group 1 sample size:		Numerical entry
	Effect Size Variance - (Borenstein et al. 2009) The variance formula will use the sample size, effect size and correlation between scores to calculate a variance for Cohen's d.		#VALUE!	Numerical entry	Numerical entry	Numerical entry	Numerical entry	Numerical entry
	Sample ID Please specify the sample ID for the effect size		Numerical entry	Numerical entry	Numerical entry	Numerical entry	Numerical entry	Numerical entry
	How was Effect Size calculated? 1= Reported by author 2= Calculated using data reported 0= No effect size available		Numerical entry	Numerical entry	Numerical entry	Numerical entry	Numerical entry	Numerical entry
	Location Notes Please note the location of the information used to extract the effect size, i.e., Table 3, Page 12		Text entry	Numerical entry	Numerical entry	Numerical entry	Numerical entry	Numerical entry
	Comments Please make notes on the process of extracting the effect size: i.e., the tool used to convert the summary statistic to an effect size; assumptions made in the calculation; author was contacted for futher information		Text entry	Numerical entry	Numerical entry	Numerical entry	Numerical entry	Numerical entry
